# Supplementary material for: Mortality Resulting from Undesirable Behaviours in Dogs Aged Three Years and under Attending Primary-Care Veterinary Practices in Australia
Source: Animals (Basel). 2021 Feb 13;11(2):493. doi: 10.3390/ani11020493 (PMC7918417; doi:10.3390/ani11020493)
Supplement: Supplementary file 1 [file animals-11-00493-s001.zip]

Archive with 3 entries (2 files):
- animals-1055081-supplementary/
- animals-1055081-supplementary/File S1.pdf
- animals-1055081-supplementary/File S2.pdf
